# Supplementary material for: Safety and long-term improvement of mesenchymal stromal cell infusion in critically COVID-19 patients: a randomized clinical trial
Source: Stem Cell Res Ther. 2022 Mar 21;13:122. doi: 10.1186/s13287-022-02796-1 (PMC8935270; doi:10.1186/s13287-022-02796-1)
Supplement: Supplementary file 1 — Additional file 1: Table S1. UC-MSC Flow cytometry analysis. [file 13287_2022_2796_MOESM1_ESM.xlsx]

## Sheet: Cell viability
Additional file 1: Table S1. UC-MSC Flow cytometry analysis.
	First infusion	Expression of MSC markers									Second infusion	Third infusion
Patient	Cell Viability (%)	CD 105	CD 73	CD 90	CD 29	CD 14	CD 34	CD 45	CD 19	HLA-DR	Cell Viability (%)	Cell Viability (%)
1	96.49	100.00	99.80	100.00	100.00	0.21	1.96	3.00	0.48	2.44	97.83	94.22
2	96.47	100.00	99.80	100.00	100.00	0.21	1.96	3.00	0.48	2.44	97.83	94.22
3	ND	ND	ND	ND	ND	ND	ND	ND	ND	ND	ND	ND
4	96.49	98.10	96.50	98.90	93.60	0.18	0.34	3.28	0.13	1.84	90.26	98.13
5	97.18	96.10	96.80	99.90	98.30	0.77	0.21	0.91	0.58	2.63	98.89	96.42
6	97.18	96.10	96.80	99.90	98.30	0.77	0.21	0.91	0.58	2.63	98.89	96.42
8	96.42	96.10	96.80	99.90	98.30	0.77	0.21	0.91	0.58	2.63	94.64	97.71
9	ND	ND	ND	ND	ND	ND	ND	ND	ND	ND	ND	ND
10	96.42	96.10	96.80	99.90	98.3	0.77	0.21	0.91	0.58	2.63	94.64	97.71
11	98.08	94.40	94.40	99.80	98.7	0.44	0.33	1.15	0.86	1.84	98.24	97.59
12	ND	ND	ND	ND	ND	ND	ND	ND	ND	ND	ND	ND
13	ND	ND	ND	ND	ND	ND	ND	ND	ND	ND	ND	ND
14	ND	ND	ND	ND	ND	ND	ND	ND	ND	ND	ND	ND
15	97.85	98.40	98.70	99.40	99.70	0.53	0.85	0.67	1.27	0.42	92.44	92.47
16	97.85	98.40	98.70	99.40	99.70	0.53	0.85	0.67	1.27	0.42	92.44	92.47
17	92.47	98.40	98.70	99.40	99.70	0.53	0.85	0.67	1.27	0.42	94.1	93.2
Mean±SD	96.6±0.011	97.4±0.012	97.6±0.012	99.6±0.003	98.6±0.018	0.51±0.002	0.72±0.006	1.46±0.010	1.90±0.036	1.8±0.009	95.4±0.030	95.5±0.022
ND - Not Determined
