# Supplementary material for: Safety and long-term improvement of mesenchymal stromal cell infusion in critically COVID-19 patients: a randomized clinical trial
Source: Stem Cell Res Ther. 2022 Mar 21;13:122. doi: 10.1186/s13287-022-02796-1 (PMC8935270; doi:10.1186/s13287-022-02796-1)
Supplement: Supplementary file 2 — Additional file 2: Table S2. Group comparison analysis. [file 13287_2022_2796_MOESM2_ESM.xlsx]

## Sheet: Comparison between groups
Additional file 2: Table S2. Group comparison analysis.
Blood Examination																				Inflammation markers											Biochemical parameters of renal, hepatic and cardiac function
Parameter	Total Lymphocyte			Leukocytes			Neutrophils			Hematocrit			Hemoglobin			Platelets				Parameter	D-Dimer			C Reactive Protein			Ferritin				Parameter	Creatinine			ALT			AST			Total Bilirubin			Direct Bilirrubin			Indirect Bilirrubin
Reference range	800-4900/uL			3800-11000 uL			1500-7700 uL			41-53%				12.2-15.7 g/dL		140.000 - 400.000 uL				Reference range	> 0,55 mg/L FEU			≤ 0.5 mg/dL			4.63-204 ng/ml				Reference range	0.90-1.30 mg/dL			< 50 u/l			< 50 u/l			0.30-1.20 mg/dl			0-0.50 mg/dl			< 0.70 mg/dl
Group	UC-MSC	Placebo	p	UC-MSC	Placebo	p	UC-MSC	Placebo	p	UC-MSC	Placebo	p	UC-MSC	Placebo	p	UC-MSC	Placebo	p		Group	UC-MSC	Placebo	p	UC-MSC	Placebo	p	UC-MSC	Placebo	p		Group	UC-MSC	Placebo	p	UC-MSC	Placebo	p	UC-MSC	Placebo	p	UC-MSC	Placebo	p	UC-MSC	Placebo	p	UC-MSC	Placebo	p
Pre-infusion	737±299.55	1652.33±2032.80	0.01	10959.73±4591.77	9605±3998.52	n.s	9899.73±4354.47	8266±36671.02	n.s	41±5	38±7	n.s	13.35±1.69	12.68±2.56	n.s	271690.91±75889.73	296500±54013.89	n.s		Pre-infusion	7.75±10.81	6.45±4.83	n.s	37±81	9±5	n.s	2760.53±3167.67	1600.38±1258.86	n.s		Pre-infusion	2.07±1.71	1.92±1.84	n.s	49±40	29±14	n.s	60±33	45±19	n.s	0.84±1.41	0.33±0.12	n.s	0.59±1.17	0.18±0.06	n.s	0.24±0.28	0.15±0.10	0.04
Day 2	648.73±334.88	922±601.32	n.s	27124.55±49586.86	10890±4704.14	n.s	11310.55±4407.28	9162.33±3858.93	n.s	39±6	37±9	n.s	12.66±1.91	12.11±2.96	n.s	268554.55±110800.28	328333.33±114826.25	n.s		Day 2	8.90±7.65	3.09±2.01	n.s	46±105	5±3	n.s	2364.63±3250.88	920.30±570.35	n.s		Day 2	2.31±2.01	1.87±1.47	n.s	66±63	42±32	n.s	106±168	51±25	n.s	0.93±1.69	0.25±0.12	n.s	0.60±1.19	0.17±0.08	n.s	0.33±0.52	0.10±0.08	0.01
Day 4	793.09±500.48	972±741.32	n.s	11463.08±5566.46	12066.67±4393.07	n.s	12005.64±5093.34	10191.17±3270.22	n.s	32±10	26±12	n.s	11.37±1.43	8.50±3.65	0.006	251881.82±100574.92	323500±135387.96	n.s		Day 4	8.20±12.10	14.89±24.34	n.s	49±115	9±5	n.s.	1589.13±1253.53	968.50±482.66	n.s		Day 4	2.49±2.46	1.38±0.84	0.03	106±96	51±29	n.s	91±82	53±35	n.s	1.04±1.76	0.52±0.52	n.s	0.72±1.39	0.36±0.41	n.s	0.32±0.40	0.17±0.14	0.04
Day 6	838.64±466.07	1077.17±475.50	n.s	15413.64±5091.13	15690±3420.83	n.s	13898±4926.11	11887.83±5979.23	n.s	34±6	35±7	n.s	10.71±1.79	11.08±2.60	n.s	240545.45±86786.36	367833.33±146475.14	n.s		Day 6	10.20±13.67	4.58±2.98	n.s	40±105	8±5	n.s	1637.40±1499.45	1029.77±237.60	n.s		Day 6	2.25±2.26	0.85±0.29	0.01	118±102	76±50	n.s	101±91	61±34	n.s	0.96±1.39	0.48±0.52	n.s	0.62±1.15	0.36±0.40	n.s	0.34±0.31	0.12±0.12	0.01
Day 14	1263±518.74	1403.80±322.87	n.s	23872±36621	11210±3690	n.s	9529.22±3439.97	8338.40±3598.72	n.s	29±5	31±5	n.s	9.61±1.77	10.19±1.54	n.s	287277.78±118462.84	338200±157407.75	n.s		Day 14	3.73±2,40	12.33±15.58	n.s	10±6	11±5	n.s	1125.96±548.29	915.50±38.09	n.s		Day 14	1.13±0.76	0.83±0.37	0.02	177±227	112±165	n.s	165±309	74±81	n.s	0.98±1.46	0.39±0.15	n.s	0.62±1.1	0.21±0.10	n.s	0.36±0.38	0.18±0.05	n.s
2 months	1767.50±458.01	1816.67±1297.78	n.s	6311±2203	9996±1869	n.s	3744.50±1681.71	7365.67±2784.94	0.03	40±7	34±9	n.s	12.32±2.07	10.66±4.11	n.s	266416.67±99929.18	426666.67±181563.58	n.s		2 months	1.36±1.30	7.57±6.21	0.01	1±3	3±2	n.s	495.33±537.84	349.25±265.07	n.s		2 months	1.94±3.36	3.36±2.65	n.s	21±16	10±3	n.s	16±3	11±2	n.s	0.57±0.35	0.43±0.35	n.s	0.21±0.08	0.18±0.10	n.s	0.37±0.30	0.24±0.25	n.s
4 months	1698.83±349.66	1924.50±744.11	n.s	5717±1047	11282±6343	n.s	3339±1097.79	8445.50±5605.11	0.01	42±3	41±7	n.s	14.11±1.42	12.67±3.12	n.s	225316.67±70079.68	400000±153542.61	0.01		4 months	2.47±4.33	4.85±6.83	n.s	0.88±1.22	4±5	n.s	116.78±89.74	850.12±1039.39	0.01		4 months	1.24±1.09	3.91±5.75	n.s	17±4	19±11	n.s	19±3	16±2	n.s	0.48±0.21	0.35±0.12	n.s	0.15±0.02	0.16±0.04	n.s	3.80±6.80	0.18±0.09	0.01
Abbreviations: ALT, Alanine Aminotransferase; AST, Aspartate Aminotransferase; G-CSF, Granulocyte Colony-Stimulating Factor; IL, Interleukin; MCP1, Monocyte Chemoattractant Protein-1; MIP1, Monocyte Chemoattractant Protein-1; ND, Not Determined; NK, Natural Killer; n.s, not significant; TNF, Tumor Necrosis Factor; Treg, T cell regulatory CD4 lymphocytes; UC-MSC, Umbilical Cord Mesenchymal Stromal…
[truncated: 56 more columns]
