# Supplementary material for: Safety and long-term improvement of mesenchymal stromal cell infusion in critically COVID-19 patients: a randomized clinical trial
Source: Stem Cell Res Ther. 2022 Mar 21;13:122. doi: 10.1186/s13287-022-02796-1 (PMC8935270; doi:10.1186/s13287-022-02796-1)
Supplement: Supplementary file 3 — Additional file 3: Table S3. Longitudinal follow-up. [file 13287_2022_2796_MOESM3_ESM.xlsx]

## Sheet: Longitudinal follow up
Additional file 3: Table S3. Longitudinal follow-up.
Parameter	Blood Examination																			Inflammation markers																			Biochemical parameters of renal, hepatic and cardiac function
	Total Lymphocyte						Neutrophils						Hemoglobin							D-Dimer						C Reactive Protein						Ferritin							Creatinine						Indirect Bilirrubin
Time/Group	UC-MSC			Placebo			UC-MSC			Placebo			UC-MSC			Placebo				UC-MSC			Placebo			UC-MSC			Placebo			UC-MSC			Placebo				UC-MSC			Placebo			UC-MSC			Placebo
Pre-2 days	737.00±299.55	648.72±334.87	n.s.	1652.33±2032.79	922.00±601.31	n.s.	9899.73±4354.47	11310.54±4407.28	n.s.	8266.00±3671.02	9162.33±3852.93	n.s.	13.35±1.70	12.65±1.90	n.s.	12.68±2.56	12.12±2.96	n.s.		7.75±10.81	8.90±7.64	n.s.	6.45±4.82	3.09±2.00	n.s.	12.67±5.35	9.30±6.56	n.s.	9.78±5.82	5.81±3.71	n.s.	2760.52±3167.66	2364.63±3250.88	n.s.	1600.38±1258.85	920.29±570.35	n.s.		2.07±1.70	2.30±2.01	n.s.	1.91±1.83	1.87±1.47	n.s.	0.24±0.28	0.33±0.52	n.s.	0.15±0.09	0.09±0.07
Pre-4 days	737.00±299.55	793.09±500.48	n.s.	1652.33±2032.79	972.00±741.32	n.s.	9899.73±4354.47	12005.64±5093.34	n.s.	8266.00±3671.02	10191.16±3270.22	n.s.	13.35±1.70	12.65±1.90	0.008	12.68±2.56	8.50±3.66	0.01		7.75±10.81	8.20±12.10	n.s.	6.45±4.82	14.88±24.34	n.s.	12.67±5.35	8.42±7.32	n.s.	9.78±5.82	9.94±5.24	n.s.	2760.52±3167.66	1589.13±1253.53	n.s.	1600.38±1258.85	968.50±482.65	n.s.		2.07±1.70	2.48±2.45	n.s.	1.91±1.83	1.38±0.83	n.s.	0.24±0.28	0.32±0.40	n.s.	0.15±0.09	0.16±0.14
Pre-6 days	737.00±299.55	838.63±466.07	n.s.	1652.33±2032.79	1077.16±475.49	n.s.	9899.73±4354.47	13898±4926.11	n.s.	8266.00±3671.02	11887.83±5979.22	n.s.	13.35±1.70	10.71±1.79	0.01	12.68±2.56	11.08±2.60	n.s.		7.75±10.81	10.20±13.37	n.s.	6.45±4.82	4.58±2.99	n.s.	12.67±5.35	9.14±5.84	n.s.	9.78±5.82	8.54±5.17	n.s.	2760.52±3167.66	1637.40±1499.45	n.s.	1600.38±1258.85	1029.77±237.59	n.s.		2.07±1.70	2.24±2.26	n.s.	1.91±1.83	0.84±0.28	n.s.	0.24±0.28	0.34±0.31	n.s.	0.15±0.09	0.12±0.12
Pre-14 days	737.00±299.55	1263.00±518.74	n.s.	1652.33±2032.79	1403.80±322.87	n.s.	9899.73±4354.47	9529.22±3439.97	n.s.	8266.00±3671.02	8338.40±3598.72	n.s.	13.35±1.70	9.61±1.77	0.01	12.68±2.56	10.19±1.55	n.s.		7.75±10.81	3.72±2.40	n.s.	6.45±4.82	12.33±15.58	n.s.	12.67±5.35	10.19±6.73	n.s.	9.78±5.82	11.26±5.56	n.s.	2760.52±3167.66	1125.96±548.29	0.03	1600.38±1258.85	915.49±38.09	n.s.		2.07±1.70	1.12±0.75	n.s.	1.91±1.83	0.83±0.37	n.s.	0.24±0.28	0.36±0.38	n.s.	0.15±0.09	0.18±0.04
Pre-2 months	737.00±299.55	1767.50±458.01	0.04	1652.33±2032.79	1816.66±1297.78	n.s.	9899.73±4354.47	3744.50±1681.71	0.01	8266.00±3671.02	7365.66±2784.93	n.s.	13.35±1.70	12.70±2.08	n.s.	12.68±2.56	10.66±4.11	n.s.		7.75±10.81	1.36±1.30	0.01	6.45±4.82	7.56±6.21	n.s.	12.67±5.35	1.91±3.37	0.01	9.78±5.82	3.36±2.65	n.s.	2760.52±3167.66	495.33±537.83	0.01	1600.38±1258.85	349.24±265.07	n.s.		2.07±1.70	1.94±3.35	n.s.	1.91±1.83	3.36±2.65	n.s.	0.24±0.28	0.36±0.29	n.s.	0.15±0.09	0.24±0.24
Pre-4 months	737.00±299.55	1698.83±349.65	n.s.	1652.33±2032.79	1924.50±744.11	n.s.	9899.73±4354.47	3339±1097.79	0.01	8266.00±3671.02	8445.50±5605.11	n.s.	13.35±1.70	14.11±1.43	n.s.	12.68±2.56	12.67±3.13	n.s.		7.75±10.81	2.25±4.33	n.s.	6.45±4.82	4.85±6.83	n.s.	12.67±5.35	0.87±1.22	0.01	9.78±5.82	4.37±5.60	n.s.	2760.52±3167.66	116.78±89.73	0.01	1600.38±1258.85	850.12±1039.38	n.s.		2.07±1.70	1.17±0.94	n.s.	1.91±1.83	3.91±5.74	n.s.	0.24±0.28	3.79±6.80	0.01	0.15±0.09	0.18±0.08
2 days-4 days	648.72±334.87	793.09±500.48	n.s.	922.00±601.31	972.00±741.32	n.s.	11310.54±4407.28	12005.64±5093.34	n.s.	9162.33±3852.93	10191.16±3270.22	n.s.	12.65±1.90	11.37±1.43	n.s.	12.12±2.96	8.50±3.66	0.01		8.90±7.64	8.20±12.10	n.s.	3.09±2.00	14.88±24.34	n.s.	9.30±6.56	8.42±7.32	n.s.	5.81±3.71	9.94±5.24	n.s.	2364.63±3250.88	1589.13±1253.53	n.s.	920.29±570.35	968.50±482.65	n.s.		2.30±2.01	2.48±2.45	n.s.	1.87±1.47	1.38±0.83	n.s.	0.33±0.52	0.32±0.40	n.s.	0.09±0.07	0.16±0.14
2 days- 6 days	648.72±334.87	838.63±466.07	n.s.	922.00±601.31	1077.16±475.49	n.s.	11310.54±4407.28	13898±4926.11	n.s.	9162.33±3852.93	11887.83±5979.22	n.s.	12.65±1.90	10.71±1.79	n.s.	12.12±2.96	11.08±2.60	n.s.		8.90±7.64	10.20±13.37	n.s.	3.09±2.00	4.58±2.99	n.s.	9.30±6.56	9.14±5.84	n.s.	5.81±3.71	8.54±5.17	n.s.	2364.63±3250.88	1637.40±1499.45	n.s.	920.29±570.35	1029.77±237.59	n.s.		2.30±2.01	2.24±2.26	n.s.	1.87±1.47	0.84±0.28	n.s.	0.33±0.52	0.34±0.31	n.s.	0.09±0.07	0.12±0.12
2 days-14 days	648.72±334.87	1263.00±518.74	n.s.	922.00±601.31	1403.80±322.87	n.s.	11310.54±4407.28	9529.22±3439.97	n.s.	9162.33±3852.93	8338.40±3598.72	n.s.	12.65±1.90	9.61±1.77	0.01	12.12±2.96	10.19±1.55	n.s.		8.90±7.64	3.72±2.40	n.s.	3.09±2.00	12.33±15.58	n.s.	9.30±6.56	10.19±6.73	n.s.	5.81±3.71	11.26±5.56	n.s.	2364.63±3250.88	1125.96±548.29	n.s.	920.29±570.35	915.49±38.09	n.s.		2.30±2.01	1.12±0.75	n.s.	1.87±1.47	0.83±0.37	n.s.	0.33±0.52	0.36±0.38	n.s.	0.09±0.07	0.18±0.04
2 days-2 months	648.72±334.87	1767.50±458.01	0.02	922.00±601.31	1816.66±1297.78	n.s.	11310.54±4407.28	3744.50±1681.71	0.01	9162.33±3852.93	7365.66±2784.93	n.s.	12.65±1.90	12.70±2.08	n.s.	12.12±2.96	10.66±4.11	n.s.		8.90±7.65	1.36±1.30	0.01	3.09±2.00	7.56±6.21	n.s.	9.30±6.56	1.91±3.37	0.01	5.81±3.71	3.36±2.65	n.s.	2364.63±3250.88	495.33±537.83	0.01	920.29±570.35	349.24±265.07	n.s.		2.30±2.01	1.94±3.35	n.s.	1.87±1.47	3.36±2.65	n.s.	0.33±0.52	0.36±0.29	n.s.	0.09±0.07	0.24±0.24
2 days-4 months	648.72±334.87	1698.83±349.65	0.04	922.00±601.31	1924.50±744.11	n.s.	11310.54±4407.28	3339±1097.79	0.01	9162.33±3852.93	8445.50±5605.11	n.s.	12.65±1.90	14.11±1.43	n.s.	12.12±2.96	12.67±3.13	n.s.		8.90±7.65	2.25±4.33	n.s.	3.09±2.00	4.85±6.83	n.s.	9.30±6.56	0.87±1.22	0.01	5.81±3.71	4.37±5.60	n.s.	2364.63±3250.88	116.78±89.73	0.01	920.29±570.35	850.12±1039.38	n.s.		2.30±2.01	1.17±0.94	n.s.	1.87±1.47	3.91±5.74	n.s.	0.33±0.52	3.79±6.80	0.01	0.09±0.07	0.18±0.08
4 days - 6 days	793.09±500.48	838.63±466.07	n.s.	972.00±741.32	1077.16±475.49	n.s.	12005.64±5093.34	13898±4926.11	n.s.	10191.16±3270.22	11887.83±5979.22	n.s.	11.37±1.43	10.71±1.79	n.s.	8.50±3.66	11.08±2.60	n.s.		8.20±12.10	10.20±13.37	n.s.	14.88±24.34	4.58±2.99	n.s.	8.42±7.32	9.14±5.84	n.s.	9.94±5.24	8.54±5.17	n.s.	1589.13±1253.53	1637.40±1499.45	n.s.	968.50±482.65	1029.77±237.59	n.s.		2.48±2.45	2.24±2.26	n.s.	1.38±0.83	0.84±0.28	n.s.	0.32±0.40	0.34±0.31	n.s.	0.16±0.14	0.12±0.12
4 days-14 days	793.09±500.48	1263.00±518.74	n.s.	972.00±741.32	1403.80±322.87	n.s.	12005.64±5093.34	9529.22±3439.97	n.s.	10191.16±3270.22	8338.40±3598.72	n.s.	11.37±1.43	9.61±1.77	n.s.	8.50±3.66	10.19±1.55	n.s.		8.20±12.10	3.72±2.40	n.s.	14.88±24.34	12.33±15.58	n.s.	8.42±7.32	10.19±6.73	n.s.	9.94±5.24	11.26±5.56	n.s.	1589.13±1253.53	1125.96±548.29	n.s.	968.50±482.65	915.49±38.09	n.s.		2.48±2.45	1.12±0.75	n.s.	1.38±0.83	0.83±0.37	n.s.	0.32±0.40	0.36±0.38	n.s.	0.16±0.14	0.18±0.04
4 days -2 months	793.09±500.48	1767.50±458.01	n.s.	972.00±741.32	1816.66±1297.78	n.s.	12005.64±5093.34	3744.50±1681.71	0.01	10191.16±3270.22	7365.66±2784.93	n.s.	11.37±1.43	12.70±2.08	n.s.	8.50±3.66	10.67±4.12	0.003		8.20±12.10	1.36±1.30	0.01	14.88±24.34	7.56±6.21	n.s.	8.42±7.32	1.91±3.37	0.01	9.94±5.24	3.36±2.65	n.s.	1589.13±1253.53	495.33±537.83	0.01	968.50±482.65	349.24±265.07	n.s.		2.48±2.45	1.94±3.35	n.s.	1.38±0.83	3.36±2.65	n.s.	0.32±0.40	0.36±0.29	n.s.	0.16±0.14	0.24±0.24
4 days - 4 months	793.09±500.48	1698.83±349.65	n.s.	972.00±741.32	1924.50±744.11	n.s.	12005.64±5093.34	3339±1097.79	0.01	10191.16±3270.22	8445.50±5605.11	n.s.	11.37±1.43	14.11±1.43	n.s.	8.50±3.66	12.67±3.13	0.01		8.20±12.10	2.25±4.33	n.s.	14.88±24.34	4.85±6.83	n.s.	8.42±7.32	0.87±1.22	0.01	9.94±5.24	4.37±5.60	n.s.	1589.13±1253.53	116.78±89.73	0.01	968.50±482.65	850.12±1039.38	n.s.		2.48±2.45	1.17±0.94	n.s.	1.38±0.83	3.91±5.74	n.s.	0.32±0.40	3.79±6.80	0.01	0.16±0.14	0.18±0.08
6 days - 14 days	838.63±466.07	1263.00±518.74	n.s.	1077.16±475.49	1403.80±322.87	n.s.	13898±4926.11	9529.22±3439.97	n.s.	11887.83±5979.22	8338.40±3598.72	n.s.	10.71±1.79	9.61±1.77	n.s.	11.08±2.60	10.19±1.55	n.s.		10.20±13.37	3.72±2.40	n.s.	4.58±2.99	12.33±15.58	n.s.	9.14±5.84	10.19±6.73	n.s.	8.54±5.17	11.26±5.56	n.s.	1637.40±1499.45	1125.96±548.29	n.s.	1029.77±237.59	915.49±38.09	n.s.		2.24±2.26	1.12±0.75	n.s.	0.84±0.28	0.83±0.37	n.s.	0.34±0.31	0.36±0.38	n.s.	0.12±0.12	0.18±0.04
6 days - 2 months	838.63±466.07	1767.50±458.01	n.s.	1077.16±475.49	1816.66±1297.78	n.s.	13898±4926.11	3744.50±1681.71	0.01	11887.83±5979.22	7365.66±2784.93	n.s.	10.71±1.79	12.70±2.08	n.s.	11.08±2.60	10.66±4.11	n.s.		10.20±13.37	1.36±1.30	0.01	4.58±2.99	7.56±6.21	n.s.	9.14±5.84	1.91±3.37	0.01	8.54±5.17	3.36±2.65	n.s.	1637.40±1499.45	495.33±537.83	0.01	1029.77±237.59	349.24±265.07	n.s.		2.24±2.26	1.94±3.35	n.s.	0.84±0.28	3.36±2.65	0.01	0.34±0.31	0.36±0.29	n.s.	0.12±0.12	0.24±0.24
6 days - 4 months	838.63±466.07	1698.83±349.65	n.s.	1077.16±475.49	1924.50±744.11	n.s.	13898±4926.11	3339±1097.79	0.01	11887.83±5979.22	8445.50±5605.11	n.s.	10.71±1.79	14.11±1.43	0.01	11.08±2.60	12.67±3.13	n.s.		10.20±13.37	2.25±4.33	n.s.	4.58±2.99	4.85±6.83	n.s.	9.14±5.84	0.87±1.22	0.01	8.54±5.17	4.37±5.60	n.s.	1637.40±1499.45	116.78±89.73	0.01	1029.77±237.59	850.12±1039.38	n.s.		2.24±2.26	1.17±0.94	n.s.	0.84±0.28	3.91±5.74	0.01	0.34±0.31	3.79±6.80	0.01	0.12±0.12	0.18±0.08
14 days - 2 months	1263.00±518.74	1767.50±458.01	n.s.	1403.80±322.87	1816.66±1297.78	n.s.	9529.22±3439.97	3744.50±1681.71	0.01	8338.40±3598.72	7365.66±2784.93	n.s.	9.61±1.77	12.70±2.08	0.01	10.19±1.55	10.66±4.11	n.s.		3.72±2.40	1.36±1.29	n.s.	12.33±15.58	7.56±6.21	n.s.	10.19±6.73	1.91±3.37	0.01	11.26±5.56	3.36±2.65	n.s.	1125.96±548.29	495.33±537.83	0.01	915.49±38.09	349.24±265.07	n.s.		1.12±0.75	1.94±3.35	n.s.	0.83±0.37	3.36±2.65	0.01	0.36±0.38	0.36±0.29	n.s.	0.18±0.04	0.24±0.24
14 days - 4 months	1263.00±518.74	1698.83±349.65	n.s.	1403.80±322.87	1924.50±744.11	n.s.	9529.22±3439.97	3339±1097.79	0.01	8338.40±3598.72	8445.50±5605.11	n.s.	9.61±1.77	14.11±1.43	0.01	10.19±1.55	12.67±3.13	0.005		3.72±2.40	2.25±4.33	n.s.	12.33±15.58	4.85±6.83	n.s.	10.19±6.73	0.87±1.22	0.01	11.26±5.56	4.37±5.60	n.s.	1125.96±548.29	116.78±89.73	0.01	915.49±38.09	850.12±1039.38	n.s.		1.12±0.75	1.17±0.94	n.s.	0.83±0.37	3.91±5.74	0.01	0.36±0.38	3.79±6.80	0.01	0.18±0.04	0.18±0.08
2 months - 4 months	1767.50±458.01	1698.83±349.65	n.s.	1816.66±1297.78	1924.50±744.11	n.s.	3744.50±1681.71	3339±1097.79	n.s.	7365.66±2784.93	8445.50±5605.11	n.s.	12.70±2.08	14.11±1.43	n.s.	10.66±4.11	12.67±3.13	n.s.		1.36±1.29	2.25±4.33	n.s.	7.56±6.21	4.85±6.83	n.s.	1.91±3.37	0.87±1.22	n.s.	3.36±2.65	4.37±5.60	n.s.	495.33±537.83	116.78±89.73	0.01	349.24±265.07	850.12±1039.38	n.s.		1.94±3.35	1.17±0.94	n.s.	3.36±2.65	3.91±5.74	n.s.	0.36±0.29	3.79±6.80	0.01	0.24±0.24	0.18±0.08
Abbreviations: ALT, Alanine Aminotransferase; AST, Aspartate Aminotransferase; G-CSF, Granulocyte Colony-Stimulating Factor; IL, Interleukin; MCP1, Monocyte Chemoattractant Protein-1; MIP1, Monocyte Chemoattractant Protein-1; ND, not determined; NK, Natural Killer; n.s, not significant; TNF, Tumor Necrosis Factor; Treg, T cell regulatory CD4 lymphocytes; UC-UC-MSC, Umbilical Cord Mesenchymal Stro…
[truncated: 61 more columns]
