# Supplementary material for: Safety and long-term improvement of mesenchymal stromal cell infusion in critically COVID-19 patients: a randomized clinical trial
Source: Stem Cell Res Ther. 2022 Mar 21;13:122. doi: 10.1186/s13287-022-02796-1 (PMC8935270; doi:10.1186/s13287-022-02796-1)
Supplement: Supplementary file 4 — Additional file 4: Table S4. Chest CT features. [file 13287_2022_2796_MOESM4_ESM.xlsx]

## Sheet: Chest CT features
Additional file 4: Table S4. Chest CT features
Time	Baseline			Day 14			Month 2			Month 4
Parameters/Group	UC-MSC (%)	Placebo (%)	p	UC-MSC (%)	Placebo (%)	p	UC-MSC (%)	Placebo (%)	p	UC-MSC (%)	Placebo (%)	p
Groud glass opacity	100	100	1.00	100	100	1.00	100	100	1.00	100	75	0.82
Linear opacities	60	67	1.00	80	75	1.00	100	75	0.90	100	75	0.83
Consolidation	60	100	0.55	80	75	1.00	40	75	0.71	0	0	1.00
Interlobular septal thickening	30	0	0.76	20	50	0.81	0	25	0.90	0	0	1.00
Crazy-paving pattern	40	0	0.55	20	25	1.00	20	25	1.00	17	0	1.00
Subpleural lines	50	33	1.00	60	75	1.00	60	75	1.00	50	75	0.89
Bronchial wall thickening	0	0	1.00	20	25	1.00	0	25	0.90	0	0	1.00
Lymph node enlargment	40	33	1.00	20	50	0.81	20	50	0.81	0	0	0.83
Pleural effusion	10	33	0.94	0	25	0.90	0	25	0.90	0	25	0.83
Abbreviations: UC-MSC, Umbilical Cord Mesenchymal Stromal Cell.
